# Supplementary material for: Dose Escalation of Oropharyngeal Cancer: Long-Time Follow-Up and Side Effects
Source: Cancers (Basel). 2023 Apr 30;15(9):2580. doi: 10.3390/cancers15092580 (PMC10177133; doi:10.3390/cancers15092580)
Supplement: Supplementary file 1 [file cancers-15-02580-s001.zip]

Archive with 1 entries (1 files):
- cancers-2231701-supplementary.pdf
